# Supplementary material for: Mutation Spectrum and De Novo Mutation Analysis in Stickler Syndrome Patients with High Myopia or Retinal Detachment
Source: Genes (Basel). 2020 Aug 3;11(8):882. doi: 10.3390/genes11080882 (PMC7464315; doi:10.3390/genes11080882)
Supplement: Supplementary file 1 [file genes-11-00882-s001.zip]

Archive with 2 entries (2 files):
- Supplementary Figure 1-20200706.docx
- Supplementary table 1-20200705.xlsx
