# Supplementary material for: Mutation Spectrum and De Novo Mutation Analysis in Stickler Syndrome Patients with High Myopia or Retinal Detachment
Source: Genes (Basel). 2020 Aug 3;11(8):882. doi: 10.3390/genes11080882 (PMC7464315; doi:10.3390/genes11080882)
Supplement: Supplementary file 1 [file genes-11-00882-s001.zip › Supplementary table 1-20200705.xlsx]

## Sheet: Sheet1
Supplementary Table 1. diagnose of the probands
ID	Orofacial		Ocular	Auditory		Skeletal			Family history/molecular data	Total score	Snead criteria
	Cleft palate	Characteristic facial features	Characteristic vitreous changes or retinal abnormalities	High-frequency sensorineural hearing loss	Hypermobile tympanic membranes	Femoral head failure	Radiographically demonstrated osteoarthritis before age 40	Scoliosis, spondylolisthesis, or Scheuermann-like kyphotic deformity	molecular data		Characteristic vitreous changes	High myopia	retinal detachment or para-vascular pigmented lattice degeneration	Joint hypermobility with abnormal Beighton score	Audiometric confirmation of sensorineural hearing defect	Midline clefting
	2 points	1 point	2 points	2 points	1 point	1 point	1 point	1 point	1 point		Yes/No	Yes/No	Yes/No	Yes/No	Yes/No	Yes/No
1	0	0	2	0	0	0	0	0	1	3	Yes	Yes	Yes	Yes	No	No
2	0	1	2	0	1	0	0	0	1	5	Yes	No	Yes	Yes	Yes	No
3	0	1	2	0	1	0	0	0	1	5	Yes	No	Yes	Yes	Yes	No
4	0	1	2	0	0	0	0	0	1	4	Yes	Yes	Yes	Yes	No	No
5	0	0	2	2	0	0	0	0	1	5	Yes	No	Yes	Yes	Yes	No
6	0	1	2	0	0	0	0	0	1	4	Yes	Yes	Yes	Yes	No	No
7	2	1	2	0	0	0	0	0	1	5	Yes	Yes	Yes	Yes	No	Yes
8	0	1	2	0	0	0	0	0	1	4	Yes	Yes	Yes	Yes	No	No
9	0	1	2	0	0	0	0	0	1	4	Yes	Yes	Yes	Yes	No	No
10	0	1	2	0	0	0	0	0	1	4	Yes	Yes	Yes	Yes	No	No
11	0	1	2	0	1	0	0	0	1	4	Yes	No	Yes	Yes	Yes	No
12	0	1	2	0	0	0	0	0	1	4	Yes	Yes	Yes	Yes	No	No
13	0	1	2	0	0	0	0	0	1	4	Yes	Yes	Yes	Yes	No	No
14	2	1	2	0	0	0	0	0	1	5	Yes	Yes	Yes	Yes	No	Yes
15	0	1	2	0	0	0	0	0	1	4	Yes	Yes	Yes	Yes	No	No
16	0	1	2	0	0	0	0	0	1	4	Yes	Yes	Yes	Yes	No	No
17	0	1	2	0	0	0	0	0	1	4	Yes	Yes	Yes	Yes	No	No
18	0	1	2	0	0	0	0	0	1	4	Yes	Yes	Yes	Yes	No	No
19	2	1	2	0	0	0	0	0	1	5	Yes	Yes	Yes	Yes	No	Yes
20	0	1	2	0	0	0	0	0	1	4	Yes	Yes	Yes	Yes	No	No
21	0	1	2	0	0	0	0	0	1	3	Yes	Yes	Yes	Yes	No	No
22	0	1	2	0	0	0	0	0	1	4	Yes	Yes	Yes	Yes	No	No
23	2	1	2	0	0	0	0	0	1	5	Yes	Yes	Yes	Yes	No	Yes
24	0	1	2	0	0	0	0	0	1	3	Yes	Yes	Yes	Yes	No	No
25	2	1	2	0	0	0	0	0	1	5	Yes	Yes	Yes	Yes	No	Yes
26	0	1	2	0	0	0	0	0	1	4	Yes	Yes	Yes	Yes	No	No
27	0	1	2	0	0	0	0	0	1	4	Yes	Yes	Yes	Yes	No	No
28	0	1	2	0	0	0	0	0	1	3	Yes	Yes	Yes	Yes	No	No
29	0	1	2	2	0	0	0	0	1	5	Yes	Yes	Yes	Yes	No	No
30	0	1	2	0	0	0	0	0	1	4	Yes	Yes	Yes	Yes	No	No
31	0	0	2	0	0	0	0	0	1	3	Yes	Yes	Yes	Yes	No	No
32	0	0	2	0	1	0	0	0	1	4	Yes	No	Yes	Yes	Yes	No
33	0	1	2	0	0	0	0	0	1	4	Yes	Yes	Yes	Yes	No	No
34	0	1	2	2	0	0	0	0	1	5	Yes	No	Yes	Yes	Yes	No
35	0	1	2	2	0	0	0	0	1	5	Yes	No	Yes	Yes	Yes	No
36	0	1	2	2	0	0	0	1	0	6	Yes	No	Yes	Yes	Yes	No
37	0	1	2	2	0	0	0	0	0	5	Yes	Yes	Yes	Yes	No	No
38	0	1	2	0	0	0	0	0	0	3	Yes	Yes	Yes	Yes	No	No
39	0	1	2	0	0	0	0	0	0	3	Yes	Yes	Yes	Yes	No	No
40	0	1	2	2	0	0	0	0	0	5	Yes	Yes	Yes	Yes	No	No
41	0	1	2	0	0	0	0	0	0	3	Yes	Yes	Yes	Yes	No	No
42	0	1	2	2	0	0	0	0	0	5	Yes	Yes	Yes	Yes	Yes	No
